# Supplementary material for: Gut microbial diversity and functional characterization in people with alcohol use disorder: A case-control study
Source: PLoS One. 2024 Jun 12;19(6):e0302195. doi: 10.1371/journal.pone.0302195 (PMC11168635; doi:10.1371/journal.pone.0302195)
Supplement: S1 File — (XLSX) [file pone.0302195.s001.xlsx]

## Sheet: Fig. 2A
Group	ID	AUDIT score
AB	101	26
AB	102	34
AB	103	15
AB	104	32
AB	105	31
AB	106	19
AB	107	30
AB	108	36
AB	110	36
AB	112	19
CD	201	15
CD	202	11
CD	204	20
CD	205	15
CD	206	29
CD	207	11
CD	208	13
CD	209	15
CD	210	18
HC	301	1
HC	302	4
HC	303	1
HC	304	0
HC	305	2
HC	306	2
HC	307	4
HC	308	3
HC	310	0
HC	311	0
HC	312	3
HC	313	4

## Sheet: Fig. 2B
Group	ID	ADS score
AB	101	17
AB	102	23
AB	103	7
AB	104	26
AB	105	16
AB	106	13
AB	107	28
AB	108	39
AB	110	28
AB	112	18
CD	201	12
CD	202	4
CD	204	7
CD	205	14
CD	206	23
CD	207	4
CD	208	11
CD	209	12
CD	210	5
HC	301	0
HC	302	0
HC	303	0
HC	304	0
HC	305	0
HC	306	0
HC	307	3
HC	308	0
HC	310	0
HC	311	0
HC	312	0
HC	313	2

## Sheet: Fig. 2C
Group	ID	N Drinks/Day TLFB
AB	101	9.244
AB	102	6.667
AB	103	19.567
AB	104	3.233
AB	105	22.933
AB	106	8.5
AB	107	11.311
AB	108	24.333
AB	110	23.122
AB	112	6.556
CD	201	4.278
CD	202	2.178
CD	204	2.944
CD	205	5.144
CD	206	4.367
CD	207	5.644
CD	208	3
CD	209	2.822
CD	210	3.178
HC	301	0.122
HC	302	0.167
HC	303	0.044
HC	304	0.822
HC	305	0
HC	306	0
HC	307	0.978
HC	308	0.033
HC	310	0
HC	311	0.589
HC	312	0.144
HC	313	0.502

## Sheet: Fig. 2D
Group	ID	Heavy Drinking Days
AB	101	32
AB	102	89
AB	103	90
AB	104	25
AB	105	90
AB	106	45
AB	107	78
AB	108	80
AB	110	90
AB	112	90
CD	201	25
CD	202	6
CD	204	28
CD	205	69
CD	206	38
CD	207	83
CD	208	1
CD	209	24
CD	210	32
HC	301	0
HC	302	0
HC	303	0
HC	304	1
HC	305	0
HC	306	0
HC	307	0
HC	308	0
HC	310	0
HC	311	0
HC	312	0
HC	313	0

## Sheet: Fig. 2E
Group	ID	MADRS
AB	101	18
AB	102	5
AB	103	12
AB	104	26
AB	105	11
AB	106	17
AB	107	24
AB	108	14
AB	110	1
AB	112	19
CD	201	0
CD	202	0
CD	204	3
CD	205	0
CD	206	0
CD	207	0
CD	208	0
CD	209	0
CD	210	0
HC	301	1
HC	302	0
HC	303	0
HC	304	1
HC	305	0
HC	306	0
HC	307	1
HC	308	2
HC	310	2
HC	311	0
HC	312	6
HC	313	2

## Sheet: Fig. 2F
Group	ID	BSA
AB	101	22
AB	102	5
AB	103	7
AB	104	19
AB	105	9
AB	106	8
AB	107	17
AB	108	10
AB	110	1
AB	112	11
CD	201	0
CD	202	0
CD	204	1
CD	205	0
CD	206	0
CD	207	0
CD	208	0
CD	209	0
CD	210	0
HC	301	0
HC	302	0
HC	303	1
HC	304	0
HC	305	0
HC	306	0
HC	307	0
HC	308	2
HC	310	2
HC	311	0
HC	312	5
HC	313	4

## Sheet: Fig. 2G
Group	ID	POMS Depression
AB	101	4.5
AB	102	4
AB	103	1
AB	104	4.5
AB	105	1.5
AB	106	1
AB	107	22.5
AB	108	0.5
AB	110	4
AB	112	9.5
CD	201	0
CD	202	1
CD	204	7
CD	205	4.5
CD	206	4.5
CD	207	3
CD	208	14
CD	209	0
CD	210	1
HC	301	3
HC	302	0
HC	303	0.5
HC	304	0
HC	305	0
HC	306	2
HC	307	0
HC	308	0
HC	310	0
HC	311	4
HC	312	4.5
HC	313	0

## Sheet: Fig. 2H
Group	ID	POMS Anxiety
AB	101	4
AB	102	1.5
AB	103	5
AB	104	7
AB	105	3
AB	106	1.5
AB	107	10.5
AB	108	2.5
AB	110	1
AB	112	6.5
CD	201	1
CD	202	1.5
CD	204	8.5
CD	205	4
CD	206	0
CD	207	3
CD	208	6
CD	209	3
CD	210	3.5
HC	301	3.5
HC	302	1
HC	303	0
HC	304	6.5
HC	305	2
HC	306	2
HC	307	0.5
HC	308	2.5
HC	310	2.5
HC	311	3
HC	312	4.5
HC	313	1

## Sheet: Fig. 3A
Top seven mosta abundant Phyla accross groups
AB
p__Firmicutes	99486
p__Bacteroidetes	87181.3
p__Fusobacteria	16332.7
p__Proteobacteria	13324.3
p__Actinobacteria	9450.29
p__Verrucomicrobia	1145.19
p__Elusimicrobia	1011.63
CD
p__Firmicutes	81641.1
p__Bacteroidetes	66810.7
p__Fusobacteria	6442.48
p__Proteobacteria	19340.4
p__Actinobacteria	7242.21
p__Verrucomicrobia	1103.93
p__Elusimicrobia	437.873
HC
p__Firmicutes	138209
p__Bacteroidetes	125750
p__Fusobacteria	5552.94
p__Proteobacteria	16990.4
p__Actinobacteria	12917.8
p__Verrucomicrobia	1356.97
p__Elusimicrobia	512.939

## Sheet: Fig. 3B
Group	ID	Agathobacter	Alistipes	Anaerostipes	Bacteroides	Bifidobacterium	Blautia	Collinsella	Dorea	Faecalibacterium	Fusicatenibacter	Holdemanella	Lachnoclostridium	Lachnospira	Not_Assigned	Others	Parabacteroides	Phascolarctobacterium	Roseburia	Ruminococcaceae_UCG_002	Subdoligranulum	Sutterella
AB	101	0.0398787	0.00469635	0.0167128	0.128495	0.0440526	0.119372	0.00639001	0.0166841	0.166037	0	0.0829381	0.029556	0	0.0376741	0.121364	0.0285742	0.0782705	0	0	0.0138077	0.0654962
AB	102	0.0809678	0	0.02671	0.000942704	0.0072274	0.0546769	0.0157117	0.016445	0.284906	0.051744	0.113648	0	0.00314235	0.082539	0.113334	0	0	0.00534199	0.100031	0.0426312	0
AB	103	0.0409843	0.227609	0.00252195	0.286693	0.0111775	0.0594993	0	0	0.0866285	0	0	0.00837537	0	0.0275754	0.159973	0	0.0558877	0.000747245	0	0.0323287	0
AB	104	0.0719762	0.0518246	0.0162089	0.122859	0.120157	0.0502402	0.0254377	0.0120544	0.172362	0.0202465	0	0.00269418	0.0217068	0.0650472	0.13154	0.0212833	0.0139893	0.0110907	0.0028329	0.0327974	0.0336517
AB	105	0.0667012	0.0160824	0.0213858	0.183489	0.151396	0.0287012	0	0.0106498	0.185329	0.0197617	0	0.00653933	0.0124894	0.0714009	0.197502	0.00471407	0	0.0173616	0	0.00649621	0
AB	106	0.0369477	0.00910338	0.0347242	0.260569	0.253321	0.0604822	0	0	0.000555876	5.77534e-05	0	0.0176003	0	0.0684667	0.17705	0.0291727	0	0.0163153	0	0	0.0356338
AB	107	0.222917	0.0367237	0.00291215	0.263871	0.000797008	0.0536448	0.00830728	0.00613083	0.160505	0.00671326	0	0.00674392	0.00358654	0.0283858	0.123904	0.00634541	0.0421188	0.000643737	0.0160015	0.00659064	0.00315738
AB	108	0	0.0228093	0.0256732	0.4348	0.0521428	0.0540747	0.0460253	0.00816797	0	0	0	0.00642253	0.00643948	0.154971	0.180322	0.00815102	0	0	0	0	0
AB	110	0.0394072	0.0368788	0	0.159111	0.0123801	0.0119878	0.00553618	0.0100262	0.312467	0.0160854	0.00745423	0.00884917	0.00863121	0.0775937	0.187881	0.0137751	0	0.00510026	0.0625981	0.0122058	0.0120314
AB	112	0.0641568	0.1634	0.00458263	0.289082	0.0756486	0.0113508	0.0638983	0	0	0.00477063	0	0.000423012	0	0.0382356	0.167983	0.0606552	0	0.0274723	0	0	0.0283418
CD	201	0.107072	0.00307424	0.0091629	0.00470107	0.109883	0.0607192	0.0246776	0.0261968	0.285521	0.00978492	0.0603723	0.00662695	0.00827771	0.0898227	0.0916649	0.000813417	0	0.00491639	0.0294026	0.0250843	0.0422259
CD	202	0.0382302	0.00352006	0.03031	0.0119307	0.0300936	0.0530894	0.0897183	0.0749744	0.185496	0.00843949	0.0380138	0.0588456	0.00111084	0.168227	0.129968	0.00229381	0	0.015999	0.00487615	0.00669389	0.04817
CD	204	0.0528308	0.0486289	0.00606939	0.229826	0.0457047	0.0123354	0.00334185	0.0021378	0.34485	0.0103941	0	0.00437389	0.00749459	0.0372027	0.080573	0.00407903	0.00144977	0.0399794	0.0145223	0.0238353	0.0303715
CD	205	0.117815	0.03007	0.00517878	0.219033	0.0720739	0.0314861	0	0.0073702	0.16339	0.018534	0	0.00443969	0.0188131	0.0529145	0.13579	0.0223897	0	0.01657	0.0324578	0.0359051	0.0157689
CD	206	0.101232	0.0034881	0.0164328	0.386365	0.0685606	0.0267809	0.0183319	0.00325556	0.0481746	0.0193396	0	0.027556	0.00872025	0.0513526	0.120184	0.053678	0	0.0040307	0	0.0425161	0
CD	207	0.11123	0.0331617	0.0218397	0.150666	0.000100551	0.0571532	0.0248562	0.0274906	0.110727	0.0135342	0	0.00544987	0.00480634	0.101456	0.232796	0.0204521	0	0.0198086	0.04927	0.0152033	0
CD	208	0	0.0144791	0.0228622	0.301264	0.0724747	0.0425137	0.0237947	0.0249558	0.248608	0.0422234	0	0.00216395	0.0100632	0.0698622	0.0885636	0.0120601	0	0.00259498	0	0	0.0215163
CD	209	0.057673	0.115125	0.00622564	0.15118	0.00620113	0.0337998	0.00713253	0.011667	0.205863	0.0361774	0.0018873	0.00602956	0.000759823	0.0403441	0.177284	0.00806392	0.000269615	0.0137748	0.0637271	0.0397804	0.0170347
CD	210	0.0265444	0.17737	0.013297	0.153155	0.0400396	0.0455236	0.0283945	0.0154774	0.0916254	0.0189296	0	0.00346878	0.00469111	0.104922	0.101437	0.00777998	0.0882722	0.00708622	0.012818	0.0454741	0.0136934
HC	301	0.0788968	0.0743616	0.00686953	0.27185	0.0248249	0.029432	0.00694152	0.00451456	0.225522	0.0251849	0	0.00316739	0.015765	0.0317561	0.123837	0.00325994	6.17024e-05	0.0176983	0.0301622	0.0258944	0
HC	302	0.0721246	0.0109055	0.0114689	0.265377	0.0890433	0.0506413	0.00665138	0.00361025	0.114154	0.0202358	0.023208	0.00612248	0.0320554	0.054286	0.11324	0.000620872	7.47346e-05	0.0465021	0.00425412	0.0454214	0.030003
HC	303	0.0965495	0.00500391	0	0.355042	0.0712941	0.0719878	0.0299865	0	5.54962e-05	0.0204781	0	0.0264347	0	0.0499373	0.159783	6.93703e-05	0.113217	0	0.000161864	0	0
HC	304	0.11986	0.000797761	0.0150175	0.00636809	0.000111966	0.069895	0.0201959	0.033338	0.294724	0.0376347	0.00687194	0.0162351	0.00695591	0.076739	0.141092	0.00225332	0	0.0587124	0.0571169	0.0360812	0
HC	305	0	0.172361	0.00761892	0.246406	0.0305454	0.0741528	0.00881155	0	0.000647068	0.0392682	0	0.00996612	0.0167159	0.0385133	0.207309	0.0273735	0.0106893	0.0930891	0	0	0.016532
HC	306	0	0.0643436	0.00998407	0.334824	0.0304725	0.048343	0	0	0	0.033871	0	0.0110247	0.025822	0.0423266	0.171778	0.0208625	0.0550262	0.151322	0	0	0
HC	307	0.13335	0.0227649	0.00464428	0.349392	0.0133797	0.0208685	0.0125457	0.00495156	0.186022	0.0185025	0	0.010983	0.00519738	0.0330499	0.0686371	0.0205964	0	0.0103948	0.00618067	0.0324705	0.0460697
HC	308	0	0.037775	0.0155196	0.299375	0.0136922	0.0508492	0.0171705	0.00478477	0.144426	0.0251156	0	0.0165084	0.0105759	0.0155284	0.215182	0.00451993	0	0.0620873	0.00434337	0.027561	0.0349853
HC	310	0.0814726	0.00749485	0.00396101	0.0624442	0	0.0304843	0.0902101	0.0314551	0.249932	0.00951419	0.04128	0.0194167	0.0141742	0.117665	0.155178	0.0133199	0	0.00664052	0.0443478	0.0210089	0
HC	311	0.0510253	0.0179367	0.00613296	0.118127	0.0561099	0.0162005	0.00342724	0.0052536	0.389635	0.0280042	0	0.00244642	0.00915435	0.0370571	0.178893	0.0191768	0	0.0144643	0.0282409	0.0187146	0
HC	312	0.0347963	0.0402456	0.00483798	0.295329	0.0485925	0.0414418	0.0160823	0.0111114	0.192004	0.0224089	0.0126266	0.0133975	0.0430368	0.0794279	0.088147	0.00935697	0.00521013	0.00536963	0.0187139	0.0178633	0
HC	313	0.0291363	0.0935005	0.00635952	0.228545	0.0629126	0.0287561	0	0.00865793	0.213787	0.019692	0	0.0147323	0.0195452	0.0759773	0.130802	0.0112415	0.00414751	0.00909861	0.0213251	0.0217831	0

[truncated: 41 more sheets: Fig. 4A, Fig. 4B, Fig. 4C, Fig. 4D, Fig. 4E, Fig. 5A, Fig. 5B, Fig. 5C, Fig. 5D, Fig. 5E, Fig. 6A, Fig. 6B, Fig. 6C, Fig. 6D, Fig. 6E, Fig. 6F, Fig. 7A, Fig. 7B, Fig. S1A, Fig. S1B …]
