# Supplementary material for: Gut microbial diversity and functional characterization in people with alcohol use disorder: A case-control study
Source: PLoS One. 2024 Jun 12;19(6):e0302195. doi: 10.1371/journal.pone.0302195 (PMC11168635; doi:10.1371/journal.pone.0302195)
Supplement: S1 Table — (XLSX) [file pone.0302195.s012.xlsx]

## Sheet: Medication Recoding
Medication Name	Identifier (Jackson et al. 2018)
Adderall	Not taken
Advil	NSAID
Amlodipine	Calcium channel blocker
Atenolol	Beta blocker
BCP	Contraceptive
Calcium	Calcium
Cholecalciferol	Cholecalciferol
FeSO4	Iron
Fluoxetine	SSRI
Hydrochlorothiazide	Thiazide diuretic
Ibuprofen	NSAID
Levothyroxine	Levothyroxine
Loratadine	Antihistamine
MVI	Multivitamin
Naltrexone	Naltrexone
Necon	Contraceptive
Nicorette gum	Nicotine
Omega 3	Omega 3
Omeprazole	PPI
Paroxetine	SSRI
Prozac	SSRI
Remeron	TeCA
Sertraline	SSRI
Trazodone	SARI
Tylenol	Acetaminophen
Varenicline	Varenicline
Verapamil	Calcium channel blocker
Vitamin B12 injection	Vitamin B12
Vitamin B complex	Vitamin B
Vitamin C	Vitamin C
Vitamin D3	Cholecalciferol
Vivitrol (naltrexone)	Naltrexone
Zoloft	SSRI

## Sheet: Preexisting Conditions Recoding
Condition	Identifier (Jackson et al. 2018)
Anal discomfort after bowel movement	Anal fissure
Anemia	Anemia
Anemia perniciosa (vitamin B12 deficiency)	Anemia
Anxiety	Anxiety
Back pain	Osteoarthritis
Bilateral knee pain	Osteoarthritis
Bilateral knee pain/stiffness	Osteoarthritis
Chronic back pain	Osteoarthritis
Congestion	Upper respiratory infection?
Cough (due to smoking)	COPD
Depression	Depression
Essential tremor	Essential tremor
GERD	GERD
Gout	Gout
Hayfever	Allergy (Respiratory)
Hepatic steatosis	Hepatic steatosis
Hiatus hernia	Hiatus ernia
History of PTSD	PTSD
Hypertension	Hypertension
Insomnia	Insomnia
Insomnia (intermittent)	Insomnia
Intermittent insomnia	Insomnia
Intermittent right forearm pain leading to right finger numbness	Carpal tunnel syndrome
Low back pain	Osteoarthritis
Lower back pain (arthritis)	Osteoarthritis
Lower back pain (ruptured discs)/Neck pain/Shoulder pain	Osteoarthritis
Lower back pain/Hip pain/Leg pain/Knee pain	Osteoarthritis
Obesity	Owerweight/Obesity
Panic attacks	Anxiety
Peripheral neuropathy	Peripheral neuropathy
Pollen allergy	Allergy (Respiratory)
PTSD	PTSD
Relative insomnia	Insomnia
Seasonal allergies	Allergy (Respiratory)
Thyroidectomy	Hypothyroidism
Tobacco use disorder	Tobacco use disorder
Upper respiratory infection (chronic bronchitis)	COPD
Viral meningitis	Viral meningitis
Vitiligo	Vitiligo
Weight gain over last 5 years	Owerweight/Obesity
