# Supplementary material for: Gut microbial diversity and functional characterization in people with alcohol use disorder: A case-control study
Source: PLoS One. 2024 Jun 12;19(6):e0302195. doi: 10.1371/journal.pone.0302195 (PMC11168635; doi:10.1371/journal.pone.0302195)
Supplement: S2 Table — (XLSX) [file pone.0302195.s013.xlsx]

## Sheet: Supp Table 1_Microbiome_Pairwis
Supplementary Table 2
tax_rank	tax_name	comparison_1	comparison_2	median_diff	mean_diff	wilcox_p_value
g	Streptococcus	AB	HC	0.0047	0.0049	0.0071
g	Fusicatenibacter	AB	HC	-0.018	-0.0131	0.0091
g	Lachnospiraceae_UCG_001	AB	HC	-0.0003	-0.0009	0.0132
g	Lachnospira	AB	HC	-0.0116	-0.011	0.0155
g	Streptococcus	AB	CD	0.0045	0.0047	0.022
g	Candidatus_Stoquefichus	AB	CD	0.0003	0.0017	0.0266
g	Eisenbergiella	AB	CD	0.0003	0.0013	0.0338
g	Akkermansia	AB	CD	-0.0032	-0.0015	0.038
g	Lachnospira	CD	HC	-0.0075	-0.0094	0.0409
o	Betaproteobacteriales	AB	HC	0.0232	0.0156	0.0441
f	Burkholderiaceae	AB	HC	0.0232	0.0156	0.0441
g	Roseburia	AB	HC	-0.0109	-0.0312	0.0441
c	Deltaproteobacteria	CD	HC	0.003	0.0009	0.0542
o	Desulfovibrionales	CD	HC	0.003	0.0009	0.0542
f	Desulfovibrionaceae	CD	HC	0.003	0.0009	0.0542
g	Bilophila	CD	HC	0.003	0.0009	0.0542
g	Lachnospiraceae_UCG_010	AB	HC	-0.0002	-0.0006	0.0609
g	Sellimonas	AB	HC	0.0003	0.0008	0.0612
p	Lentisphaerae	AB	CD	-0.0002	-0.0019	0.0658
c	Lentisphaeria	AB	CD	-0.0002	-0.0019	0.0658
o	Victivallales	AB	CD	-0.0002	-0.0019	0.0658
f	Victivallaceae	AB	CD	-0.0002	-0.0019	0.0658
g	Victivallis	AB	CD	-0.0002	-0.0019	0.0658
g	Eisenbergiella	AB	HC	0.0003	0.0012	0.0699
g	Coprococcus_1	AB	HC	-0.0013	-0.0006	0.0724
g	Parasutterella	AB	HC	0.0018	0.0084	0.0758
g	Sellimonas	AB	CD	0.0003	0.0012	0.0774
c	Gammaproteobacteria	AB	HC	0.0235	0.0148	0.0804
g	Anaerostipes	CD	HC	0.0067	0.0069	0.0815
p	Verrucomicrobia	AB	HC	0	-0.0036	0.0865
c	Verrucomicrobiae	AB	HC	0	-0.0036	0.0865
o	Verrucomicrobiales	AB	HC	0	-0.0036	0.0865
f	Akkermansiaceae	AB	HC	0	-0.0036	0.0865
g	Akkermansia	AB	HC	0	-0.0036	0.0865
g	Lachnospiraceae_UCG_010	AB	CD	0	-0.0008	0.0919
f	Christensenellaceae	AB	CD	-0.0035	-0.0019	0.0927
g	Christensenellaceae_R_7_group	AB	CD	-0.0035	-0.0019	0.0927
g	Lachnospiraceae_FCS020_group	AB	HC	0	-0.0006	0.0929
p	Proteobacteria	AB	HC	0.0243	0.0163	0.0931
g	Ruminococcaceae_UCG_014	AB	CD	-0.0038	-0.0026	0.0934
g	Marvinbryantia	AB	HC	-0.0002	-0.0001	0.1021
g	Dorea	AB	CD	-0.0064	-0.0135	0.1107
g	Fusicatenibacter	CD	HC	-0.0052	-0.0053	0.1111
g	Negativibacillus	AB	CD	-0.0013	-0.0006	0.1117
g	Candidatus_Stoquefichus	AB	HC	0.0003	0.0012	0.1117
g	Subdoligranulum	AB	CD	-0.0157	-0.0114	0.1192
g	Sutterella	CD	HC	0.017	0.0103	0.1231
g	Dorea	CD	HC	0.0106	0.0125	0.126
g	UBA1819	CD	HC	-0.0005	-0.0016	0.1264
g	Coprococcus_1	AB	CD	-0.0009	-0.0005	0.1337
g	Marvinbryantia	AB	CD	0	-0.0003	0.1403
g	Lachnospiraceae_UCG_001	AB	CD	0	-0.0006	0.1457
p	Proteobacteria	CD	HC	0.0066	0.0094	0.1479
g	Ruminococcaceae_UCG_014	AB	HC	-0.0029	-0.011	0.1491
g	Fusicatenibacter	AB	CD	-0.0128	-0.0078	0.1523
g	Negativibacillus	CD	HC	0.0013	0.0011	0.1563
c	Clostridia	AB	CD	-0.0986	-0.0983	0.1564
o	Clostridiales	AB	CD	-0.0986	-0.0983	0.1564
g	Family_XIII_UCG_001	AB	CD	-0.0002	-0.0002	0.1589
g	Lachnoclostridium	AB	HC	-0.0056	-0.0038	0.1593
g	Ruminococcaceae_UCG_002	AB	HC	-0.0124	0.0002	0.1661
g	Ruminococcus_2	AB	CD	0	0.0008	0.1709
f	Peptostreptococcaceae	AB	CD	0.0033	0.0032	0.1771
r	Root	AB	CD	0	0	0.1923
g	Ruminiclostridium_5	CD	HC	-0.0017	-0.0015	0.193
g	Ruminiclostridium_6	CD	HC	0.0003	0.0029	0.1953
g	Turicibacter	AB	CD	0.0001	0.0004	0.2005
f	Ruminococcaceae	AB	CD	-0.0602	-0.0566	0.211
g	Ruminococcaceae_UCG_002	AB	CD	-0.0145	-0.0049	0.2187
g	Ruminiclostridium_6	AB	CD	-0.0003	-0.0018	0.2187
c	Gammaproteobacteria	CD	HC	0.0082	0.0085	0.2188
f	Family_XIII	AB	CD	-0.0005	-0.0002	0.2247
r	Root	CD	HC	0	0	0.2353
f	Christensenellaceae	AB	HC	-0.0003	-0.0012	0.2358
g	Christensenellaceae_R_7_group	AB	HC	-0.0003	-0.0012	0.2358
g	Erysipelotrichaceae_UCG_003	AB	CD	-0.0033	-0.0035	0.2383
o	Betaproteobacteriales	CD	HC	0.0043	0.0084	0.2403
f	Burkholderiaceae	CD	HC	0.0043	0.0084	0.2403
g	Eggerthella	AB	CD	0.0001	0.002	0.2439
p	Bacteroidetes	CD	HC	-0.0674	-0.0551	0.2469
c	Bacteroidia	CD	HC	-0.0674	-0.0551	0.2469
o	Bacteroidales	CD	HC	-0.0674	-0.0551	0.2469
g	Roseburia	CD	HC	-0.0023	-0.0258	0.2469
g	Lachnoclostridium	CD	HC	-0.0068	0.0007	0.2469
g	Ruminococcaceae_NK4A214_group	CD	HC	0.0014	0.0011	0.2513
c	Erysipelotrichia	AB	HC	0.0078	0.0167	0.2543
o	Erysipelotrichales	AB	HC	0.0078	0.0167	0.2543
f	Erysipelotrichaceae	AB	HC	0.0078	0.0167	0.2543
g	Intestinibacter	CD	HC	-0.0007	-0.001	0.2618
g	Lachnospira	AB	CD	-0.0041	-0.0016	0.2682
g	Faecalibacterium	AB	CD	-0.0222	-0.0503	0.2701
g	Roseburia	AB	CD	-0.0086	-0.0055	0.2701
f	Bacteroidaceae	CD	HC	-0.1155	-0.0574	0.2773
g	Bacteroides	CD	HC	-0.1155	-0.0574	0.2773
g	UBA1819	AB	CD	0.0009	0.0055	0.2775
g	Butyricicoccus	AB	HC	-0.0017	-0.0007	0.2832
p	Lentisphaerae	CD	HC	0.0002	0.0009	0.2877
c	Lentisphaeria	CD	HC	0.0002	0.0009	0.2877
o	Victivallales	CD	HC	0.0002	0.0009	0.2877
f	Victivallaceae	CD	HC	0.0002	0.0009	0.2877
g	Victivallis	CD	HC	0.0002	0.0009	0.2877
g	Anaerostipes	AB	HC	0.0098	0.0074	0.2913
f	Prevotellaceae	AB	CD	0.0007	0.006	0.2959
g	Paraprevotella	AB	CD	0.0007	0.006	0.2959
g	Ruminococcus_1	AB	CD	-0.0001	-0.0031	0.2959
f	Family_XIII	CD	HC	0.0004	0.0003	0.2972
g	Phascolarctobacterium	CD	HC	-0.0001	-0.0057	0.3001
g	Ruminococcus_2	AB	HC	0	0.0014	0.3018
g	Lachnospiraceae_NK4A136_group	AB	CD	-0.0024	-0.0039	0.3072
g	Lachnospiraceae_FCS020_group	CD	HC	0	-0.0004	0.3096
g	Oscillibacter	AB	HC	0.0011	0.0019	0.3136
g	Ruminococcaceae_UCG_004	AB	HC	0.0018	0.0012	0.3154
g	Oscillibacter	AB	CD	0.0006	0.0028	0.3154
o	Enterobacteriales	CD	HC	-0.0002	0.0001	0.3177
f	Enterobacteriaceae	CD	HC	-0.0002	0.0001	0.3177
g	Escherichia_Shigella	CD	HC	-0.0002	0.0001	0.3177
g	Family_XIII_UCG_001	CD	HC	0.0002	0.0002	0.3249
f	Eggerthellaceae	AB	CD	0.0016	0.0016	0.3251
g	Sutterella	AB	HC	0.0076	0.0072	0.331
p	Lentisphaerae	AB	HC	0	-0.001	0.334
c	Lentisphaeria	AB	HC	0	-0.001	0.334
o	Victivallales	AB	HC	0	-0.001	0.334
f	Victivallaceae	AB	HC	0	-0.001	0.334
g	Victivallis	AB	HC	0	-0.001	0.334
f	Coriobacteriaceae	CD	HC	0.0131	0.0068	0.3367
g	Collinsella	CD	HC	0.0131	0.0068	0.3367
g	Ruminococcaceae_UCG_013	AB	CD	-0.0015	-0.0008	0.3402
p	Firmicutes	CD	HC	0.0589	0.0295	0.3451
f	Peptostreptococcaceae	CD	HC	-0.0014	-0.0014	0.3451
g	Lachnospiraceae_UCG_001	CD	HC	-0.0003	-0.0003	0.3497
g	Butyricicoccus	AB	CD	-0.0019	-0.0011	0.3539
p	Firmicutes	AB	CD	-0.0317	-0.0742	0.3562
c	Erysipelotrichia	AB	CD	0.0051	0.0103	0.3562
o	Erysipelotrichales	AB	CD	0.0051	0.0103	0.3562
f	Erysipelotrichaceae	AB	CD	0.0051	0.0103	0.3562
f	Eggerthellaceae	CD	HC	-0.0016	-0.002	0.3712
g	Candidatus_Stoquefichus	CD	HC	0	-0.0005	0.3783
g	Coprococcus_3	AB	CD	-0.0042	0.0003	0.3793
g	Intestinibacter	AB	CD	0.0003	0.0011	0.3793
g	Subdoligranulum	AB	HC	-0.012	-0.0059	0.3866
p	Verrucomicrobia	CD	HC	0.0032	-0.0021	0.3947
c	Verrucomicrobiae	CD	HC	0.0032	-0.0021	0.3947
o	Verrucomicrobiales	CD	HC	0.0032	-0.0021	0.3947
f	Akkermansiaceae	CD	HC	0.0032	-0.0021	0.3947
g	Akkermansia	CD	HC	0.0032	-0.0021	0.3947
g	Faecalibacterium	AB	HC	-0.0257	-0.0307	0.4093
f	Coriobacteriaceae	AB	CD	-0.0164	-0.0073	0.4122
g	Collinsella	AB	CD	-0.0164	-0.0073	0.4122
g	Parasutterella	AB	CD	0.0004	0.0103	0.4122
g	Ruminococcaceae_NK4A214_group	AB	CD	-0.0014	-0.0002	0.4122
f	Ruminococcaceae	AB	HC	-0.0488	-0.0363	0.4176
g	Eggerthella	AB	HC	0.0001	0.0016	0.4178
p	Actinobacteria	CD	HC	0.0215	0.0175	0.4221
c	Actinobacteria	CD	HC	0.0152	0.0127	0.4221
c	Coriobacteriia	CD	HC	0.0118	0.0048	0.4221
o	Bifidobacteriales	CD	HC	0.0152	0.0127	0.4221
o	Coriobacteriales	CD	HC	0.0118	0.0048	0.4221
f	Bifidobacteriaceae	CD	HC	0.0152	0.0127	0.4221
g	Bifidobacterium	CD	HC	0.0152	0.0127	0.4221
g	Romboutsia	CD	HC	-0.0005	-0.0004	0.4221
g	Subdoligranulum	CD	HC	0.0037	0.0055	0.4329
g	Eisenbergiella	CD	HC	0	-0.0002	0.4369
g	Parasutterella	CD	HC	0.0014	-0.002	0.4371
g	Ruminiclostridium_9	AB	CD	0.0015	0.0018	0.4377
g	Faecalitalea	AB	CD	0	0.0012	0.4398
g	Lachnospiraceae_FCS020_group	AB	CD	0	-0.0001	0.4406
g	Ruminococcus_1	AB	HC	0	-0.0047	0.4443
g	Slackia	CD	HC	0	-0.0022	0.4461
c	Gammaproteobacteria	AB	CD	0.0153	0.0063	0.447
g	Erysipelotrichaceae_UCG_003	AB	HC	0	-0.0005	0.4487
g	Turicibacter	AB	HC	0.0001	0	0.4496
f	Bacteroidaceae	AB	HC	-0.0466	-0.0231	0.4562
g	Bacteroides	AB	HC	-0.0466	-0.0231	0.4562
g	Lachnospiraceae_NK4A136_group	CD	HC	0.0015	0.0036	0.4639
g	Ruminococcaceae_UCG_005	AB	HC	-0.0015	0.0009	0.4672
g	Erysipelatoclostridium	AB	HC	0.0002	0.0012	0.4781
g	Lachnospiraceae_UCG_004	AB	HC	0.0025	0.0016	0.4781
g	Slackia	AB	HC	0	-0.0025	0.4912
g	Ruminococcaceae_UCG_013	CD	HC	0.0011	0.0004	0.4946
c	Coriobacteriia	AB	CD	-0.0109	-0.0057	0.4967
o	Coriobacteriales	AB	CD	-0.0109	-0.0057	0.4967
g	Blautia	AB	CD	0.0113	0.01	0.4967
g	Ruminiclostridium_5	AB	CD	0.0035	0.0021	0.4967
g	Ruminococcaceae_UCG_003	AB	HC	-0.0031	-0.0005	0.4993
c	Deltaproteobacteria	AB	HC	0.0009	0.0015	0.5054
o	Desulfovibrionales	AB	HC	0.0009	0.0015	0.5054
f	Desulfovibrionaceae	AB	HC	0.0009	0.0015	0.5054
g	Bilophila	AB	HC	0.0009	0.0015	0.5054
g	Family_XIII_AD3011_group	AB	CD	-0.0005	0	0.5079
c	Clostridia	CD	HC	0.0778	0.0304	0.5079
o	Clostridiales	CD	HC	0.0778	0.0304	0.5079
g	Coprococcus_3	AB	HC	-0.0044	-0.0001	0.5107
g	Erysipelotrichaceae_UCG_003	CD	HC	0.0033	0.003	0.5141
o	Enterobacteriales	AB	CD	0.0003	-0.0009	0.5174
f	Enterobacteriaceae	AB	CD	0.0003	-0.0009	0.5174
g	Escherichia_Shigella	AB	CD	0.0003	-0.0009	0.5174
g	Ruminococcaceae_UCG_005	AB	CD	-0.0019	0.0011	0.5174
g	Ruminococcaceae_UCG_013	AB	HC	-0.0004	-0.0004	0.521
g	Ruminococcaceae_UCG_004	CD	HC	0.0013	0.0001	0.5226
g	Family_XIII_AD3011_group	CD	HC	0.0004	0.0002	0.5226
g	Ruminococcaceae_UCG_004	AB	CD	0.0005	0.0011	0.5246
f	Tannerellaceae	AB	HC	0.0007	0.0062	0.5309
g	Parabacteroides	AB	HC	0.0007	0.0062	0.5309
g	Sutterella	AB	CD	-0.0094	-0.0031	0.5339
c	Clostridia	AB	HC	-0.0207	-0.0679	0.5387
c	Actinobacteria	AB	HC	0.0176	0.0361	0.5387
o	Clostridiales	AB	HC	-0.0207	-0.0679	0.5387
o	Bifidobacteriales	AB	HC	0.0176	0.0361	0.5387
f	Bifidobacteriaceae	AB	HC	0.0176	0.0361	0.5387
g	Bifidobacterium	AB	HC	0.0176	0.0361	0.5387
f	Prevotellaceae	CD	HC	0	-0.0039	0.5419
g	Paraprevotella	CD	HC	0	-0.0039	0.5419
g	Ruminococcus_2	CD	HC	0	0.0006	0.5419
g	Lachnospiraceae_ND3007_group	CD	HC	-0.0029	-0.0017	0.5432
g	Lachnospiraceae_UCG_004	CD	HC	0	0.0002	0.5445
o	Betaproteobacteriales	AB	CD	0.0189	0.0072	0.549
f	Lachnospiraceae	AB	CD	0.0001	-0.0427	0.549
f	Burkholderiaceae	AB	CD	0.0189	0.0072	0.549
g	Lachnospiraceae_NK4A136_group	AB	HC	-0.0009	-0.0003	0.5747
f	Christensenellaceae	CD	HC	0.0032	0.0008	0.5788
g	Christensenellaceae_R_7_group	CD	HC	0.0032	0.0008	0.5788
c	Negativicutes	CD	HC	-0.0015	-0.0074	0.5836
o	Selenomonadales	CD	HC	-0.0015	-0.0074	0.5836
f	Acidaminococcaceae	CD	HC	-0.0015	-0.0074	0.5836
g	Dorea	AB	HC	0.0042	-0.001	0.5942
p	Proteobacteria	AB	CD	0.0177	0.0069	0.6038
g	Lachnospiraceae_ND3007_group	AB	HC	-0.0051	-0.0017	0.6085
g	Ruminococcaceae_UCG_003	CD	HC	0.0005	-0.0011	0.6148
g	Agathobacter	CD	HC	-0.0039	0.01	0.6177
f	Lachnospiraceae	AB	HC	0.001	-0.0322	0.6277
g	Ruminococcaceae_UCG_014	CD	HC	0.0009	-0.0084	0.6305
g	Adlercreutzia	AB	CD	0	-0.0001	0.6355
g	Flavonifractor	AB	HC	0.0007	0.0004	0.6363
g	Ruminococcaceae_UCG_002	CD	HC	0.0021	0.0051	0.643
g	Flavonifractor	AB	CD	0.0002	0.0012	0.6505
g	Romboutsia	AB	CD	0.0009	0.0021	0.6528
c	Actinobacteria	AB	CD	0.0024	0.0234	0.6607
o	Bifidobacteriales	AB	CD	0.0024	0.0234	0.6607
f	Bacteroidaceae	AB	CD	0.0689	0.0343	0.6607
f	Bifidobacteriaceae	AB	CD	0.0024	0.0234	0.6607
g	Bacteroides	AB	CD	0.0689	0.0343	0.6607
g	Bifidobacterium	AB	CD	0.0024	0.0234	0.6607
f	Coriobacteriaceae	AB	HC	-0.0033	-0.0005	0.6664
g	Collinsella	AB	HC	-0.0033	-0.0005	0.6664
f	Peptostreptococcaceae	AB	HC	0.0019	0.0018	0.6681
g	Phascolarctobacterium	AB	CD	0	0.009	0.6712
g	Lachnospiraceae_ND3007_group	AB	CD	-0.0022	0	0.6784
c	Deltaproteobacteria	AB	CD	-0.0021	0.0006	0.6818
o	Desulfovibrionales	AB	CD	-0.0021	0.0006	0.6818
f	Desulfovibrionaceae	AB	CD	-0.0021	0.0006	0.6818
g	Bilophila	AB	CD	-0.0021	0.0006	0.6818
g	Erysipelatoclostridium	CD	HC	-0.0001	0.0005	0.6905
g	Eggerthella	CD	HC	0	-0.0003	0.6937
g	Coprococcus_3	CD	HC	-0.0002	-0.0003	0.694
f	Ruminococcaceae	CD	HC	0.0114	0.0203	0.7021
g	Adlercreutzia	CD	HC	0	0.0006	0.7032
f	Family_XIII	AB	HC	-0.0001	0.0001	0.7072
g	Faecalitalea	AB	HC	0	0.0011	0.7188
f	Rikenellaceae	AB	CD	-0.0003	0.0093	0.7197
g	Alistipes	AB	CD	-0.0003	0.0093	0.7197
p	Actinobacteria	AB	HC	0.0232	0.0351	0.7223
g	Blautia	AB	HC	0.009	0.006	0.7223
g	Agathobacter	AB	CD	-0.0051	-0.0017	0.7439
g	Ruminococcaceae_UCG_005	CD	HC	0.0003	-0.0002	0.7446
f	Lachnospiraceae	CD	HC	0.0009	0.0105	0.7544
c	Negativicutes	AB	CD	0.0096	0.009	0.7626
o	Selenomonadales	AB	CD	0.0096	0.009	0.7626
f	Acidaminococcaceae	AB	CD	0.0096	0.009	0.7626
f	Marinifilaceae	AB	HC	0.0009	0.0014	0.7654
g	Odoribacter	AB	HC	0.0009	0.0014	0.7654
g	Turicibacter	CD	HC	0	-0.0005	0.767
g	Adlercreutzia	AB	HC	0	0.0005	0.7687
g	Erysipelatoclostridium	AB	CD	0.0002	0.0007	0.7695
f	Marinifilaceae	AB	CD	0.0011	0.0008	0.7731
g	Odoribacter	AB	CD	0.0011	0.0008	0.7731
g	Coprococcus_1	CD	HC	-0.0004	-0.0002	0.7737
f	Tannerellaceae	AB	CD	0.0029	0.0026	0.775
g	Parabacteroides	AB	CD	0.0029	0.0026	0.775
p	Bacteroidetes	AB	CD	-0.0154	0.053	0.7802
c	Bacteroidia	AB	CD	-0.0154	0.053	0.7802
o	Bacteroidales	AB	CD	-0.0154	0.053	0.7802
g	Lachnoclostridium	AB	CD	0.0012	-0.0045	0.7802
o	Enterobacteriales	AB	HC	0.0001	-0.0008	0.7899
f	Enterobacteriaceae	AB	HC	0.0001	-0.0008	0.7899
g	Escherichia_Shigella	AB	HC	0.0001	-0.0008	0.7899
g	Tyzzerella_3	AB	CD	0	0.0012	0.7923
g	Ruminococcaceae_UCG_003	AB	CD	-0.0036	0.0006	0.7991
c	Erysipelotrichia	CD	HC	0.0026	0.0063	0.8078
o	Erysipelotrichales	CD	HC	0.0026	0.0063	0.8078
f	Rikenellaceae	CD	HC	-0.0002	0.002	0.8078
f	Erysipelotrichaceae	CD	HC	0.0026	0.0063	0.8078
f	Tannerellaceae	CD	HC	-0.0022	0.0036	0.8078
g	Alistipes	CD	HC	-0.0002	0.002	0.8078
g	Parabacteroides	CD	HC	-0.0022	0.0036	0.8078
f	Eggerthellaceae	AB	HC	0	-0.0004	0.8173
g	UBA1819	AB	HC	0.0003	0.0039	0.8173
p	Bacteroidetes	AB	HC	-0.0828	-0.0021	0.8212
c	Bacteroidia	AB	HC	-0.0828	-0.0021	0.8212
o	Bacteroidales	AB	HC	-0.0828	-0.0021	0.8212
g	Negativibacillus	AB	HC	0	0.0005	0.8224
g	Tyzzerella_3	CD	HC	0	0.0002	0.8238
g	Slackia	AB	CD	0	-0.0003	0.8331
g	Holdemania	AB	HC	0	0.0001	0.8354
g	Faecalitalea	CD	HC	0	-0.0001	0.8389
p	Actinobacteria	AB	CD	0.0016	0.0176	0.8421
g	Anaerostipes	AB	CD	0.0032	0.0005	0.8421
g	Sellimonas	CD	HC	0	-0.0004	0.8492
g	Family_XIII_AD3011_group	AB	HC	-0.0001	0.0001	0.8571
g	Phascolarctobacterium	AB	HC	-0.0001	0.0033	0.8602
g	Blautia	CD	HC	-0.0024	-0.004	0.8621
p	Firmicutes	AB	HC	0.0272	-0.0447	0.8718
c	Coriobacteriia	AB	HC	0.0009	-0.001	0.8718
o	Coriobacteriales	AB	HC	0.0009	-0.001	0.8718
f	Rikenellaceae	AB	HC	-0.0005	0.0113	0.8718
g	Alistipes	AB	HC	-0.0005	0.0113	0.8718
g	Ruminiclostridium_5	AB	HC	0.0019	0.0005	0.8718
r	Root	AB	HC	0	0	0.8824
f	Prevotellaceae	AB	HC	0.0007	0.0021	0.8855
g	Paraprevotella	AB	HC	0.0007	0.0021	0.8855
g	Holdemania	AB	CD	0	0.0001	0.897
g	Lachnospiraceae_UCG_004	AB	CD	0.0024	0.0014	0.9021
g	Acidaminococcus	AB	HC	0	-0.0017	0.9048
g	Family_XIII_UCG_001	AB	HC	0	0	0.9048
g	Ruminococcus_1	CD	HC	0.0001	-0.0016	0.9083
g	Ruminiclostridium_6	AB	HC	0	0.0012	0.9116
g	Ruminococcaceae_NK4A214_group	AB	HC	-0.0001	0.0009	0.914
f	Marinifilaceae	CD	HC	-0.0002	0.0006	0.9148
g	Odoribacter	CD	HC	-0.0002	0.0006	0.9148
g	Faecalibacterium	CD	HC	-0.0035	0.0196	0.917
c	Negativicutes	AB	HC	0.0081	0.0016	0.9184
o	Selenomonadales	AB	HC	0.0081	0.0016	0.9184
f	Acidaminococcaceae	AB	HC	0.0081	0.0016	0.9184
g	Holdemanella	AB	CD	0	0.0093	0.9605
g	Holdemanella	CD	HC	0	0.0041	0.9662
g	Acidaminococcus	CD	HC	0	-0.0017	0.9662
g	Holdemanella	AB	HC	0	0.0134	0.9682
g	Marvinbryantia	CD	HC	-0.0002	0.0001	0.9694
g	Holdemania	CD	HC	0	0	0.9705
g	Butyricicoccus	CD	HC	0.0002	0.0004	0.9708
g	Flavonifractor	CD	HC	0.0005	-0.0008	0.9711
c	Bacilli	CD	HC	0.0001	0.0001	0.9723
o	Lactobacillales	CD	HC	0.0001	0.0001	0.9723
f	Streptococcaceae	CD	HC	0.0001	0.0001	0.9723
g	Streptococcus	CD	HC	0.0001	0.0001	0.9723
g	Romboutsia	AB	HC	0.0004	0.0016	0.9737
g	Ruminiclostridium_9	AB	HC	0.0011	0	0.9737
g	Acidaminococcus	AB	CD	0	0	1
g	Agathobacter	AB	HC	-0.009	0.0083	1
g	Intestinibacter	AB	HC	-0.0004	0.0001	1
g	Tyzzerella_3	AB	HC	0	0.0013	1
g	Oscillibacter	CD	HC	0.0005	-0.0009	1
g	Ruminiclostridium_9	CD	HC	-0.0004	-0.0018	1
g	Lachnospiraceae_UCG_010	CD	HC	-0.0002	0.0002	1
