# Supplementary material for: Gut microbial diversity and functional characterization in people with alcohol use disorder: A case-control study
Source: PLoS One. 2024 Jun 12;19(6):e0302195. doi: 10.1371/journal.pone.0302195 (PMC11168635; doi:10.1371/journal.pone.0302195)
Supplement: S3 Table — (XLSX) [file pone.0302195.s014.xlsx]

## Sheet: AB
Genus	Metabolite	Spearman's r	p-value (Bonferroni)	Correlation's Direction
Alistipes	N.acetylthreonine	-0.866667	0.00117354	negative
Alistipes	ectoine	0.851068	0.00179113	positive
Anaerostipes	dimethylmalonic.acid	-0.894187	0.000481836	negative
Anaerostipes	sitostanol	-0.889638	0.000566965	negative
Anaerostipes	stearate..18.0.	-0.878788	0.000813862	negative
Anaerostipes	coprostanol	-0.865096	0.00122739	negative
Anaerostipes	X2.hydroxyarachidate.	-0.854545	0.0016368	negative
Anaerostipes	X4.cholesten.3.one	-0.854545	0.0016368	negative
Anaerostipes	fructosyllysine	0.854545	0.0016368	positive
Anaerostipes	cysteine.sulfinic.acid	0.863226	0.00129381	positive
Anaerostipes	N.acetyltyrosine	0.866667	0.00117354	positive
Anaerostipes	X4.acetamidobutanoate	0.890909	0.000542144	positive
Bacteroides	oleoyl.oleoyl.glycerol..18.1.18.1...2..	0.850415	0.00182121	positive
Bacteroides	X1.oleoyl.GPE..18.1.	0.854545	0.0016368	positive
Bacteroides	bilirubin.degradation.product..C16H18N2O5..1...	0.862921	0.00130487	positive
Bifidobacterium	pyridoxamine	0.866667	0.00117354	positive
Bilophila	serotonin	0.890909	0.000542144	positive
Blautia	oleoylcarnitine..C18.1.	0.860314	0.0014024	positive
Blautia	X2.oleoylglycerol..18.1.	0.927273	0.000112035	positive
Butyricicoccus	X.14.or.15..methylpalmitate..a17.0.or.i17.0.	-0.872786	0.000980007	negative
Butyricicoccus	trigonelline..N..methylnicotinate.	0.885716	0.000648751	positive
Butyricimonas	tryptamine	-0.928269	0.00010615	negative
Candidatus_Soleaferrea	X2.aminoheptanoate	-0.9005	0.000379701	negative
Candidatus_Soleaferrea	N.methylpipecolate	0.911577	0.000240107	positive
Christensenellaceae_R.7_group	asparagine	-0.87397	0.00094545	negative
Christensenellaceae_R.7_group	glutamine	-0.87397	0.00094545	negative
Christensenellaceae_R.7_group	dihomolinolenate..20.3n3.or.3n6.	-0.862933	0.00130446	negative
Coprococcus_3	X2.hydroxybutyrate.2.hydroxyisobutyrate	0.87663	0.000871017	positive
Dorea	behenoylcarnitine..C22..	-0.935424	7.03384e-05	negative
Dorea	nervonoylcarnitine..C24.1..	-0.886192	0.000638403	negative
Dorea	glycylisoleucine	-0.865096	0.00122739	negative
Dorea	histamine	0.852825	0.00171189	positive
Eggerthella	orotate	-0.975534	1.52213e-06	negative
Eggerthella	X5.6.dihydrouridine	-0.914179	0.000213749	negative
Eggerthella	imidazole.lactate	-0.865096	0.00122739	negative
Eggerthella	glycochenodeoxycholate	0.875776	0.000894417	positive
Eggerthella	valerate..5.0.	0.877367	0.000851188	positive
Eggerthella	isovalerate..C5.	0.889638	0.000566965	positive
Eggerthella	pyridoxamine	0.901908	0.00035929	positive
Eggerthella	bilirubin	0.916962	0.000187991	positive
Eggerthella	cholesterol	0.938721	5.72699e-05	positive
Erysipelatoclostridium	N6.carboxymethyllysine	0.881681	0.000741595	positive
Erysipelatoclostridium	glycosyl.N.palmitoyl.sphingosine..d18.1.16.0.	0.913841	0.000217046	positive
Escherichia.Shigella	sphinganine	0.889638	0.000566965	positive
Escherichia.Shigella	eicosanoylsphingosine..d20.1..	0.92645	0.000117071	positive
Faecalibacterium	pterin	-0.924016	0.000132953	negative
Faecalibacterium	X2.aminoadipate	-0.890637	0.000547394	negative
Faecalibacterium	X3.carboxy.4.methyl.5.pentyl.2.furanpropionate..3.CMPFP...	-0.878049	0.000833121	negative
Faecalibacterium	bilirubin	-0.865854	0.00120119	negative
Faecalibacterium	argininate.	0.863226	0.00129381	positive
Faecalibacterium	X2.hydroxyglutarate	0.863226	0.00129381	positive
Faecalibacterium	X5.6.dihydrouridine	0.875384	0.000905326	positive
Faecalibacterium	homoserine	0.880037	0.000782042	positive
Faecalibacterium	orotate	0.887542	0.000609666	positive
Faecalibacterium	glycerate	0.893621	0.000491873	positive
Faecalibacterium	imidazole.lactate	0.948333	2.92859e-05	positive
Family_XIII_AD3011_group	cysteine.s.sulfate	-0.881681	0.000741595	negative
Family_XIII_AD3011_group	bilirubin	-0.87182	0.00100888	negative
Family_XIII_AD3011_group	X1.methylxanthine	-0.856668	0.00154747	negative
Family_XIII_AD3011_group	pyrraline	0.869175	0.00109115	positive
Flavonifractor	docosahexaenoate..DHA..22.6n3.	0.855421	0.00159952	positive
Flavonifractor	methylurea	0.867729	0.0011381	positive
Flavonifractor	cholesterol	0.881463	0.000746861	positive
Fusicatenibacter	dibutyl.sulfosuccinate	-0.865096	0.00122739	negative
Holdemania	alpha.tocopherol	0.872786	0.000980007	positive
Intestinibacter	X3.7.dimethylurate	0.867729	0.0011381	positive
Intestinibacter	X7.methylurate	0.950311	2.51131e-05	positive
Intestinibacter	X1.methylurate	0.987578	1.02637e-07	positive
Lachnospira	X1.palmitoyl.2.oleoyl.GPE..16.0.18.1.	0.854584	0.00163513	positive
Lachnospira	X3.hydroxyoctanoate	0.930548	9.35548e-05	positive
Lachnospiraceae_ND3007_group	X1.palmitoyl.2.linoleoyl.GPE..16.0.18.2.	0.873819	0.000949799	positive
Lachnospiraceae_ND3007_group	enterolactone	0.885716	0.000648751	positive
Lachnospiraceae_ND3007_group	butyrylglutamine.isobutyrylglutamine	0.9005	0.000379701	positive
Lachnospiraceae_NK4A136_group	sitostanol	0.880037	0.000782042	positive
Lachnospiraceae_NK4A136_group	N.carbamoylaspartate	0.926829	0.000114729	positive
Lachnospiraceae_UCG.004	diethyl.phosphate	0.884365	0.00067884	positive
Lachnospiraceae_UCG.010	beta.hydroxyisovalerate	-0.854584	0.00163513	negative
Odoribacter	X2..deoxyinosine	-0.851068	0.00179113	negative
Odoribacter	sebacate..C10.DC.	0.875384	0.000905326	positive
Oscillibacter	sedoheptulose	-0.90303	0.000343612	negative
Oscillibacter	phosphate	-0.854545	0.0016368	negative
Oscillibacter	cholesterol	0.878788	0.000813862	positive
Oscillibacter	stearoyl.ethanolamide	0.878788	0.000813862	positive
Oscillibacter	androstenediol..3beta.17beta..disulfate..1.	0.901908	0.00035929	positive
Parabacteroides	hexadecanedioate..C16.	0.878788	0.000813862	positive
Roseburia	N.N.dimethylalanine	0.866667	0.00117354	positive
Roseburia	X12.ketolithocholate	0.90303	0.000343612	positive
Roseburia	X3.dehydrodeoxycholate	0.939394	5.48405e-05	positive
Ruminiclostridium_5	hypoxanthine	-0.939394	5.48405e-05	negative
Ruminiclostridium_5	pyrraline	-0.927273	0.000112035	negative
Ruminiclostridium_5	indoleacetate	-0.915152	0.000204472	negative
Ruminiclostridium_5	sedoheptulose	-0.866667	0.00117354	negative
Ruminiclostridium_5	nicotinate	-0.854545	0.0016368	negative
Ruminiclostridium_5	X3.methylglutarate.2.methylglutarate	0.854545	0.0016368	positive
Ruminiclostridium_5	androstenediol..3beta.17beta..disulfate..1.	0.865096	0.00122739	positive
Ruminiclostridium_5	X2.3.dimethylsuccinate	0.866667	0.00117354	positive
Ruminiclostridium_6	indoleacetate	0.87397	0.00094545	positive
Ruminiclostridium_6	orotate	0.87397	0.00094545	positive
Ruminiclostridium_6	pyrraline	0.87397	0.00094545	positive
Ruminiclostridium_6	X2.methylserine	0.888596	0.000587914	positive
Ruminiclostridium_9	oleoylcarnitine..C18.1.	0.87397	0.00094545	positive
Ruminococcaceae_NK4A214_group	X5.acetylamino.6.amino.3.methyluracil	-0.933806	7.75061e-05	negative
Ruminococcaceae_NK4A214_group	X1.3.7.trimethylurate	-0.894897	0.00046944	negative
Ruminococcaceae_NK4A214_group	isoursodeoxycholate	-0.885716	0.000648751	negative
Ruminococcaceae_NK4A214_group	X2.hydroxydecanoate	-0.885716	0.000648751	negative
Ruminococcaceae_NK4A214_group	theophylline	-0.868958	0.00109809	negative
Ruminococcaceae_NK4A214_group	fumarate	-0.859856	0.00142006	negative
Ruminococcaceae_NK4A214_group	xanthopterin	0.885716	0.000648751	positive
Ruminococcaceae_UCG.002	campesterol	-0.887625	0.000607926	negative
Ruminococcaceae_UCG.002	orotate	0.87397	0.00094545	positive
Ruminococcaceae_UCG.002	X2.methylserine	0.932297	8.46606e-05	positive
Ruminococcaceae_UCG.003	cholesterol	-0.885716	0.000648751	negative
Ruminococcaceae_UCG.003	X7.ketodeoxycholate	-0.868958	0.00109809	negative
Ruminococcaceae_UCG.003	orotate	0.859856	0.00142006	positive
Ruminococcaceae_UCG.003	X2.4.di.tert.butylphenol	0.859856	0.00142006	positive
Ruminococcaceae_UCG.003	phosphate	0.872786	0.000980007	positive
Ruminococcaceae_UCG.003	FMN	0.903448	0.000337902	positive
Ruminococcaceae_UCG.004	octadecenedioate..C18.1.DC.	0.867742	0.00113768	positive
Ruminococcaceae_UCG.004	X1.palmitoyl.GPG..16.0..	0.881681	0.000741595	positive
Ruminococcaceae_UCG.005	cyclo.his.pro.	-0.931705	8.75968e-05	negative
Ruminococcaceae_UCG.005	ursocholate	-0.931705	8.75968e-05	negative
Ruminococcaceae_UCG.005	cholate	-0.921997	0.000147292	negative
Ruminococcaceae_UCG.005	X5.hydroxypicolinic.acid	-0.919199	0.000169006	negative
Ruminococcaceae_UCG.005	N.acetylasparagine	-0.912946	0.000225959	negative
Ruminococcaceae_UCG.005	alpha.ketoglutarate	-0.906693	0.000295912	negative
Ruminococcaceae_UCG.005	X3.hydroxy.3.methylglutarate	-0.894187	0.000481836	negative
Ruminococcaceae_UCG.005	X2.hydroxyadipate	-0.881681	0.000741595	negative
Ruminococcaceae_UCG.005	biliverdin	-0.869175	0.00109115	negative
Ruminococcaceae_UCG.005	docosahexaenoate..DHA..22.6n3.	-0.867245	0.00115415	negative
Ruminococcaceae_UCG.005	methylurea	-0.867245	0.00115415	negative
Ruminococcaceae_UCG.005	glycosyl.N.palmitoyl.sphingosine..d18.1.16.0.	-0.860478	0.0013961	negative
Ruminococcaceae_UCG.005	X7.ketodeoxycholate	-0.859276	0.00144264	negative
Ruminococcaceae_UCG.005	isoursodeoxycholate	-0.856668	0.00154747	negative
Ruminococcaceae_UCG.005	N.methylpipecolate	-0.850415	0.00182121	negative
Ruminococcaceae_UCG.013	X4.imidazoleacetate	0.856668	0.00154747	positive
Ruminococcus_1	methylsuccinate	-0.894187	0.000481836	negative
Ruminococcus_1	glucuronate	-0.856668	0.00154747	negative
Ruminococcus_1	imidazole.propionate	-0.850415	0.00182121	negative
Streptococcus	X7.ketocholesterol	-0.951515	2.27985e-05	negative
Subdoligranulum	N.N.dimethylalanine	-0.865096	0.00122739	negative
Sutterella	X3.hydroxyadipate	0.875776	0.000894417	positive
UBA1819	indoleacetate	-0.951515	2.27985e-05	negative
UBA1819	glycerate	-0.939394	5.48405e-05	negative
UBA1819	pyrraline	-0.890909	0.000542144	negative
UBA1819	dihydroferulate	-0.866667	0.00117354	negative
UBA1819	sedoheptulose	-0.866667	0.00117354	negative
UBA1819	galactonate	-0.859856	0.00142006	negative
UBA1819	nicotinate	-0.854545	0.0016368	negative
UBA1819	X3.carboxy.4.methyl.5.pentyl.2.furanpropionate..3.CMPFP...	0.857147	0.00152784	positive

## Sheet: CD
Genus	Metabolite	Spearman's r	p-value (Bonferroni)	Correlation's Direction
Akkermansia	X5.acetylamino.6.amino.3.methyluracil	0.932337	0.000248221	positive
Akkermansia	N.methylproline	-0.915386	0.000533717	negative
Akkermansia	putrescine	-0.896552	0.00105818	negative
Akkermansia	salicylate	-0.867562	0.00243944	negative
Akkermansia	X1.3.7.trimethylurate	0.851133	0.00361194	positive
Alistipes	X2..O.methylcytidine	0.915386	0.000533717	positive
Alistipes	heptenedioate..C7.1.DC..	0.898434	0.000994195	positive
Alistipes	sulfate.	-0.883333	0.0015905	negative
Alistipes	X2.palmitoyl.galactosylglycerol..16.0..	0.878669	0.0018158	positive
Alistipes	glycerophosphoserine.	-0.866667	0.0024954	negative
Alistipes	oxindolylalanine	-0.866667	0.0024954	negative
Alistipes	X1..1.enyl.stearoyl..GPE..P.18.0..	-0.866667	0.0024954	negative
Anaerostipes	arachidonate..20.4n6.	0.9	0.000943062	positive
Anaerostipes	eicosapentaenoate..EPA..20.5n3.	0.9	0.000943062	positive
Anaerostipes	X3.7.dimethylurate	0.887037	0.00142602	positive
Anaerostipes	X2.6.dihydroxybenzoic.acid	0.861932	0.00280593	positive
Anaerostipes	docosahexaenoate..DHA..22.6n3.	0.85	0.00370478	positive
Bacteroides	X1.palmitoyl.GPG..16.0..	-0.95	8.76252e-05	negative
Bacteroides	isocaproate..i6.0.	0.916667	0.000506619	positive
Bacteroides	tricarballylate	-0.883333	0.0015905	negative
Bacteroides	X3.4.dihydroxybutyrate	-0.85	0.00370478	negative
Bacteroides	glycylleucine	0.85	0.00370478	positive
Bacteroides	serotonin	0.85	0.00370478	positive
Bifidobacterium	X1.stearoyl.GPG..18.0.	-0.933333	0.0002359	negative
Bifidobacterium	X1.oleoylglycerol..18.1.	-0.928878	0.000294526	negative
Bifidobacterium	adenine	0.9	0.000943062	positive
Bifidobacterium	argininate.	0.883333	0.0015905	positive
Bifidobacterium	N.acetylglutamine	0.883333	0.0015905	positive
Bifidobacterium	N.carboxymethylalanine	0.883333	0.0015905	positive
Bifidobacterium	X4.hydroxybenzoate	0.870301	0.00227378	positive
Bifidobacterium	LAHSA..18.2.OH.18.0..	-0.85	0.00370478	negative
Bifidobacterium	oleate.vaccenate..18.1.	-0.85	0.00370478	negative
Bifidobacterium	pantothenate..Vitamin.B5.	0.85	0.00370478	positive
Bifidobacterium	succinate	0.85	0.00370478	positive
Bilophila	p.aminobenzoate..PABA.	-0.933333	0.0002359	negative
Butyricicoccus	X1.stearoyl.GPE..18.0.	0.916667	0.000506619	positive
Butyricicoccus	diethanolamine	0.866667	0.0024954	positive
Butyricicoccus	X1.palmitoyl.GPE..16.0.	0.866667	0.0024954	positive
Butyricicoccus	heptadecasphingosine..d17.1.	0.85	0.00370478	positive
Butyricimonas	X.3..5...uridylyluridine	-0.931034	0.000265011	negative
Butyricimonas	N.propionylmethionine	-0.927735	0.000311077	negative
Butyricimonas	methionine	-0.898434	0.000994195	negative
Butyricimonas	chenodeoxycholic.acid.sulfate..1.	-0.896552	0.00105818	negative
Butyricimonas	X3.7.dimethylurate	-0.868156	0.00240285	negative
Butyricimonas	X5alpha.pregnan.3beta.20alpha.diol.disulfate	-0.85871	0.0030319	negative
Butyricimonas	X7.methylurate	-0.854199	0.00336884	negative
Candidatus_Soleaferrea	caffeate	-0.915386	0.000533717	negative
Candidatus_Soleaferrea	benzoate	0.898434	0.000994195	positive
Candidatus_Soleaferrea	calystegine.A3	0.885179	0.001507	positive
Candidatus_Soleaferrea	gamma.glutamylthreonine	0.864531	0.00263237	positive
Christensenellaceae_R.7_group	chenodeoxycholic.acid.sulfate..1.	-0.931034	0.000265011	negative
Christensenellaceae_R.7_group	X3.7.dimethylurate	-0.910713	0.000641193	negative
Christensenellaceae_R.7_group	X.3..5...uridylyluridine	-0.896552	0.00105818	negative
Christensenellaceae_R.7_group	X7.methylurate	-0.891338	0.00125031	negative
Christensenellaceae_R.7_group	X2.6.dihydroxybenzoic.acid	-0.851133	0.00361194	negative
Coprococcus_1	X5.oxoproline	0.96624	2.25207e-05	positive
Coprococcus_1	theobromine	-0.936247	0.000202335	negative
Coprococcus_1	coprostanol	0.931034	0.000265011	positive
Coprococcus_1	glutamate	0.915386	0.000533717	positive
Coprococcus_1	N.N.dimethyl.5.aminovalerate	0.898434	0.000994195	positive
Coprococcus_1	solanidine	-0.864531	0.00263237	negative
Coprococcus_1	sitostanol	0.862069	0.00279661	positive
Coprococcus_3	isocaproate..i6.0.	-0.933333	0.0002359	negative
Coprococcus_3	X1.palmitoyl.GPG..16.0..	0.9	0.000943062	positive
Coprococcus_3	dodecenedioate..C12.1.DC..	-0.898434	0.000994195	negative
Coprococcus_3	glycylleucine	-0.866667	0.0024954	negative
Coprococcus_3	glutamine	-0.85	0.00370478	negative
Coprococcus_3	glycylvaline	-0.85	0.00370478	negative
Dorea	X2.isopropylmalate	0.883333	0.0015905	positive
Dorea	X1.linolenoylglycerol..18.3.	-0.858099	0.00307611	negative
Eggerthella	N.acetylproline	0.912871	0.000589839	positive
Eggerthella	undecanedioate..C11.DC.	-0.858099	0.00307611	negative
Eggerthella	X3.hydroxyisonicotinic.acid	0.858099	0.00307611	positive
Eggerthella	X1.oleoyl.2.linoleoyl.GPC..18.1.18.2..	0.854199	0.00336884	positive
Erysipelatoclostridium	X2.aminoadipate	0.919224	0.000455428	positive
Erysipelatoclostridium	X7.ketocholesterol	-0.915386	0.000533717	negative
Erysipelatoclostridium	hypoxanthine	-0.881483	0.00167742	negative
Erysipelatoclostridium	X2.hydroxyglutarate	-0.881483	0.00167742	negative
Erysipelatoclostridium	L.urobilin	-0.864531	0.00263237	negative
Escherichia.Shigella	oleoylcarnitine..C18.1.	0.856013	0.00323036	positive
Faecalibacterium	adenosine	0.933333	0.0002359	positive
Faecalibacterium	X2..deoxyadenosine	0.883333	0.0015905	positive
Faecalibacterium	lanosterol	-0.866667	0.0024954	negative
Family_XIII_AD3011_group	piperine	0.932337	0.000248221	positive
Family_XIII_AD3011_group	inosine	0.915386	0.000533717	positive
Family_XIII_AD3011_group	ornithine	-0.898434	0.000994195	negative
Family_XIII_AD3011_group	stigmastadienone	0.881483	0.00167742	positive
Flavonifractor	xanthopterin	-0.916667	0.000506619	negative
Flavonifractor	D.urobilin	0.916667	0.000506619	positive
Flavonifractor	deoxycarnitine	0.916667	0.000506619	positive
Flavonifractor	carotene.diol..1.	-0.9	0.000943062	negative
Flavonifractor	arachidonate..20.4n6.	0.883333	0.0015905	positive
Flavonifractor	X3..3.hydroxyphenyl.propionate	0.883333	0.0015905	positive
Flavonifractor	tryptamine	0.881483	0.00167742	positive
Flavonifractor	X7.ketodeoxycholate	0.870301	0.00227378	positive
Flavonifractor	carotene.diol..2.	-0.866667	0.0024954	negative
Flavonifractor	eicosapentaenoate..EPA..20.5n3.	0.866667	0.0024954	positive
Flavonifractor	beta.alanine	0.85	0.00370478	positive
Flavonifractor	glucose	0.85	0.00370478	positive
Fusicatenibacter	methionine.sulfoxide	0.883333	0.0015905	positive
Fusicatenibacter	dCMP	-0.864531	0.00263237	negative
Holdemania	X5.hydroxymethylfurfural	-0.908999	0.00068412	negative
Intestinibacter	X2.palmitoylglycerol..16.0.	-0.92648	0.000329988	negative
Intestinibacter	X2.hydroxy.3.methylvalerate	-0.89412	0.001145	negative
Lachnoclostridium	X1.linoleoyl.GPE..18.2..	0.912142	0.000606851	positive
Lachnoclostridium	X1.oleoyl.GPE..18.1.	0.895405	0.00109853	positive
Lachnoclostridium	X12.ketolithocholate	0.883333	0.0015905	positive
Lachnoclostridium	N.palmitoyl.sphinganine..d18.0.16.0.	0.866667	0.0024954	positive
Lachnospira	N.formylanthranilic.acid	-0.9	0.000943062	negative
Lachnospira	X2.hydroxybehenate	-0.9	0.000943062	negative
Lachnospira	N.acetylglycine	-0.883333	0.0015905	negative
Lachnospira	urate	-0.866667	0.0024954	negative
Lachnospira	indolepropionate	0.866667	0.0024954	positive
Lachnospira	pseudouridine	-0.85	0.00370478	negative
Lachnospiraceae_NK4A136_group	X3.4.dihydroxybenzoate	0.898434	0.000994195	positive
Lachnospiraceae_NK4A136_group	homostachydrine.	-0.883333	0.0015905	negative
Lachnospiraceae_NK4A136_group	methylphosphate	-0.883333	0.0015905	negative
Lachnospiraceae_NK4A136_group	enterolactone	0.883333	0.0015905	positive
Lachnospiraceae_NK4A136_group	hydroxymethylpyrimidine	0.883333	0.0015905	positive
Lachnospiraceae_NK4A136_group	homoserine	-0.866667	0.0024954	negative
Lachnospiraceae_NK4A136_group	phenyllactate..PLA.	-0.866667	0.0024954	negative
Lachnospiraceae_NK4A136_group	X1..1.enyl.palmitoyl..GPE..P.16.0..	-0.866667	0.0024954	negative
Lachnospiraceae_NK4A136_group	glucuronate	-0.85	0.00370478	negative
Lachnospiraceae_NK4A136_group	N.methylalanine	-0.85	0.00370478	negative
Lachnospiraceae_NK4A136_group	citrate	0.85	0.00370478	positive
Lachnospiraceae_UCG.004	N.N.N.trimethyl.5.aminovalerate	-0.9	0.000943062	negative
Lachnospiraceae_UCG.004	X8.hydroxyoctanoate	0.866667	0.0024954	positive
Lachnospiraceae_UCG.010	pyridoxamine	-0.922612	0.000393338	negative
Lachnospiraceae_UCG.010	X5alpha.pregnan.3beta.20alpha.diol.disulfate	-0.909091	0.000681773	negative
Lachnospiraceae_UCG.010	beta.sitosterol	-0.905204	0.000786294	negative
Lachnospiraceae_UCG.010	cholesterol	-0.905204	0.000786294	negative
Lachnospiraceae_UCG.010	phosphate	0.905204	0.000786294	positive
Lachnospiraceae_UCG.010	campesterol	-0.900259	0.00093479	negative
Lachnospiraceae_UCG.010	histidine	-0.870388	0.0022686	negative
Lachnospiraceae_UCG.010	lithocholic.acid.sulfate..2.	-0.863636	0.00269126	negative
Lachnospiraceae_UCG.010	tryptophan	-0.861684	0.00282288	negative
Lachnospiraceae_UCG.010	glycolithocholate.sulfate.	-0.858116	0.00307483	negative
Odoribacter	heptenedioate..C7.1.DC..	0.983192	1.99397e-06	positive
Odoribacter	glycerophosphoserine.	-0.9	0.000943062	negative
Odoribacter	hexadecanedioate..C16.	0.9	0.000943062	positive
Odoribacter	X1.heptadecenoylglycerol..17.1..	0.887796	0.00139384	positive
Odoribacter	glycerophosphoethanolamine	-0.883333	0.0015905	negative
Odoribacter	indoleacetate	-0.866667	0.0024954	negative
Odoribacter	X8.hydroxyoctanoate	-0.866667	0.0024954	negative
Odoribacter	mannose	-0.85	0.00370478	negative
Oscillibacter	orotate	0.866667	0.0024954	positive
Oscillibacter	lyxonate	-0.85	0.00370478	negative
Parabacteroides	acetylcarnitine..C2.	0.887796	0.00139384	positive
Parabacteroides	X2.aminoadipate	0.878669	0.0018158	positive
Parabacteroides	X2.iminopiperidine	-0.866667	0.0024954	negative
Parasutterella	calystegine.A3	-0.902201	0.000874322	negative
Parasutterella	X2.isopropylmalate	-0.898434	0.000994195	negative
Phascolarctobacterium	glycocholate	-0.983192	1.99397e-06	negative
Phascolarctobacterium	lactosyl.N.palmitoyl.sphingosine..d18.1.16.0.	-0.938384	0.000179954	negative
Phascolarctobacterium	cyclo.his.pro.	-0.915386	0.000533717	negative
Phascolarctobacterium	X2.hydroxysebacate	-0.881483	0.00167742	negative
Phascolarctobacterium	fumarate	-0.864531	0.00263237	negative
Phascolarctobacterium	glycylvaline	-0.864531	0.00263237	negative
Phascolarctobacterium	X2.hydroxynervonate.	0.864531	0.00263237	positive
Phascolarctobacterium	X1.oleoylglycerol..18.1.	0.851133	0.00361194	positive
Romboutsia	tyramine	0.916667	0.000506619	positive
Romboutsia	phenethylamine	0.912142	0.000606851	positive
Romboutsia	stearoylcarnitine..C18.	0.881483	0.00167742	positive
Romboutsia	bilirubin	0.878669	0.0018158	positive
Romboutsia	X1.linoleoyl.GPE..18.2..	0.861932	0.00280593	positive
Roseburia	X3..3.hydroxyphenyl.propionate	-0.883333	0.0015905	negative
Roseburia	p.cresol.sulfate	-0.866667	0.0024954	negative
Roseburia	succinate	-0.85	0.00370478	negative
Ruminiclostridium_6	gamma.glutamylthreonine	0.928878	0.000294526	positive
Ruminiclostridium_6	X3.carboxy.4.methyl.5.pentyl.2.furanpropionate..3.CMPFP...	-0.912142	0.000606851	negative
Ruminiclostridium_6	oleoylcarnitine..C18.1.	-0.859645	0.0029651	negative
Ruminiclostridium_9	X3.4.dihydroxybenzoate	-0.949289	9.20002e-05	negative
Ruminiclostridium_9	homoserine	0.933333	0.0002359	positive
Ruminiclostridium_9	N.methylphenylalanine	-0.915386	0.000533717	negative
Ruminiclostridium_9	homostachydrine.	0.9	0.000943062	positive
Ruminiclostridium_9	enterolactone	-0.883333	0.0015905	negative
Ruminiclostridium_9	N6.N6.N6.trimethyllysine	0.866667	0.0024954	positive
Ruminiclostridium_9	phenyllactate..PLA.	0.866667	0.0024954	positive
Ruminiclostridium_9	glucuronate	0.85	0.00370478	positive
Ruminiclostridium_9	glutamine_degradant.	0.85	0.00370478	positive
Ruminiclostridium_9	N.acetylglucosamine.N.acetylgalactosamine	0.85	0.00370478	positive
Ruminococcaceae_NK4A214_group	valylleucine	-0.97072	1.37442e-05	negative
Ruminococcaceae_NK4A214_group	linoleoyl.ethanolamide	-0.945615	0.000117091	negative
Ruminococcaceae_NK4A214_group	tryptophylglycine	-0.941176	0.000153413	negative
Ruminococcaceae_NK4A214_group	isoleucylglycine	-0.928878	0.000294526	negative
Ruminococcaceae_NK4A214_group	valylglycine	-0.928878	0.000294526	negative
Ruminococcaceae_NK4A214_group	phenethylamine	-0.92437	0.000363578	negative
Ruminococcaceae_NK4A214_group	glycylleucine	-0.912142	0.000606851	negative
Ruminococcaceae_NK4A214_group	phenylalanylalanine	-0.912142	0.000606851	negative
Ruminococcaceae_NK4A214_group	pheophorbide.A	-0.912142	0.000606851	negative
Ruminococcaceae_NK4A214_group	phenylalanylglycine	-0.903774	0.000827411	negative
Ruminococcaceae_NK4A214_group	alanylleucine	-0.895405	0.00109853	negative
Ruminococcaceae_NK4A214_group	sebacate..C10.DC.	0.895405	0.00109853	positive
Ruminococcaceae_NK4A214_group	oleoyl.ethanolamide	-0.890756	0.00127313	negative
Ruminococcaceae_NK4A214_group	tyramine	-0.887037	0.00142602	negative
Ruminococcaceae_NK4A214_group	X3.carboxyadipate	0.878669	0.0018158	positive
Ruminococcaceae_NK4A214_group	gamma.glutamylalanine	0.865546	0.00256663	positive
Ruminococcaceae_NK4A214_group	bilirubin.degradation.product..C16H18N2O5..1...	-0.857143	0.00314617	negative
Ruminococcaceae_UCG.002	sitostanol	0.953269	6.93827e-05	positive
Ruminococcaceae_UCG.002	coprostanol	0.919224	0.000455428	positive
Ruminococcaceae_UCG.002	pyridoxamine	-0.912142	0.000606851	negative
Ruminococcaceae_UCG.002	X7.methylurate	-0.907532	0.000722457	negative
Ruminococcaceae_UCG.002	lithocholic.acid.sulfate..2.	-0.900259	0.00093479	negative
Ruminococcaceae_UCG.002	N.acetylglutamate	0.895405	0.00109853	positive
Ruminococcaceae_UCG.002	beta.sitosterol	-0.887037	0.00142602	negative
Ruminococcaceae_UCG.002	tryptophan	-0.878669	0.0018158	negative
Ruminococcaceae_UCG.002	X5alpha.pregnan.3beta.20alpha.diol.disulfate	-0.856557	0.00318964	negative
Ruminococcaceae_UCG.002	cholesterol	-0.853564	0.00341822	negative
Ruminococcaceae_UCG.002	lithocholate.sulfate..1.	-0.851133	0.00361194	negative
Ruminococcaceae_UCG.003	X2..deoxyuridine	-0.915386	0.000533717	negative
Ruminococcaceae_UCG.003	X7.methylurate	-0.891338	0.00125031	negative
Ruminococcaceae_UCG.003	linolenoyl.linolenoyl.glycerol..18.3.18.3...2..	0.851133	0.00361194	positive
Ruminococcaceae_UCG.004	N.butyryl.phenylalanine	0.966387	2.21847e-05	positive
Ruminococcaceae_UCG.004	X3.sulfo.L.alanine	-0.962352	3.28586e-05	negative
Ruminococcaceae_UCG.004	palmitoylcarnitine..C16.	0.932773	0.000242776	positive
Ruminococcaceae_UCG.004	oleoylcarnitine..C18.1.	0.919224	0.000455428	positive
Ruminococcaceae_UCG.004	dibutyl.sulfosuccinate	-0.895405	0.00109853	negative
Ruminococcaceae_UCG.004	N.methylglutamate	-0.895405	0.00109853	negative
Ruminococcaceae_UCG.004	X3.ureidopropionate	0.878669	0.0018158	positive
Ruminococcaceae_UCG.004	kynurenate	-0.870301	0.00227378	negative
Ruminococcaceae_UCG.004	ectoine	-0.853564	0.00341822	negative
Ruminococcaceae_UCG.004	glutamate..gamma.methyl.ester	-0.853564	0.00341822	negative
Ruminococcaceae_UCG.004	X5.aminovalerate	0.853564	0.00341822	positive
Ruminococcaceae_UCG.005	X.14.or.15..methylpalmitate..a17.0.or.i17.0.	0.962352	3.28586e-05	positive
Ruminococcaceae_UCG.005	margarate..17.0.	0.928878	0.000294526	positive
Ruminococcaceae_UCG.005	X9.10.DiHOME	-0.92648	0.000329988	negative
Ruminococcaceae_UCG.005	N.N.dimethyl.5.aminovalerate	0.912142	0.000606851	positive
Ruminococcaceae_UCG.005	valerate..5.0.	-0.861932	0.00280593	negative
Ruminococcaceae_UCG.013	X1.palmitoyl.2.oleoyl.GPE..16.0.18.1.	-0.93522	0.000213746	negative
Ruminococcaceae_UCG.013	X1.deoxysphinganine..m18.0.	-0.928878	0.000294526	negative
Ruminococcaceae_UCG.013	dimethylglycine	-0.912142	0.000606851	negative
Ruminococcaceae_UCG.013	xanthine	-0.912142	0.000606851	negative
Ruminococcaceae_UCG.013	X1..1.enyl.palmitoyl..GPE..P.16.0..	-0.895405	0.00109853	negative
Ruminococcaceae_UCG.013	creatinine	-0.878669	0.0018158	negative
Ruminococcaceae_UCG.013	X2.iminopiperidine	-0.878669	0.0018158	negative
Ruminococcaceae_UCG.013	ceramide..d18.1.17.0..d17.1.18.0..	-0.876667	0.00191891	negative
Ruminococcaceae_UCG.013	diaminopimelate	-0.861932	0.00280593	negative
Ruminococcaceae_UCG.013	sphinganine	-0.861932	0.00280593	negative
Ruminococcaceae_UCG.014	X5.hydroxypicolinic.acid	0.861932	0.00280593	positive
Ruminococcus_1	N.acetylproline	0.9	0.000943062	positive
Ruminococcus_1	X3.hydroxyisonicotinic.acid	0.883333	0.0015905	positive
Ruminococcus_1	deoxycholic.acid.12.sulfate.	-0.881483	0.00167742	negative
Ruminococcus_2	cytidine	-0.932337	0.000248221	negative
Ruminococcus_2	X1.palmitoyl.2.linoleoyl.digalactosylglycerol..16.0.18.2..	-0.862069	0.00279661	negative
Streptococcus	glycerophosphoethanolamine	0.95	8.76252e-05	positive
Streptococcus	glycerophosphoserine.	0.916667	0.000506619	positive
Streptococcus	mannose	0.916667	0.000506619	positive
Streptococcus	deoxycarnitine	0.866667	0.0024954	positive
Streptococcus	heptenedioate..C7.1.DC..	-0.864531	0.00263237	negative
Streptococcus	X2..O.methylcytidine	-0.864531	0.00263237	negative
Streptococcus	hexadecanedioate..C16.	-0.85	0.00370478	negative
Streptococcus	N..1..acetylspermidine	0.85	0.00370478	positive
Subdoligranulum	p.cresol	0.866667	0.0024954	positive
Sutterella	N.acetyl.2.aminoadipate	-0.864531	0.00263237	negative
UBA1819	homoserine	0.966667	2.15503e-05	positive
UBA1819	glutamine_degradant.	0.883333	0.0015905	positive
UBA1819	N.acetylglucosamine.N.acetylgalactosamine	0.883333	0.0015905	positive
UBA1819	X3..3.hydroxyphenyl.propionate	0.866667	0.0024954	positive

## Sheet: HC
Genus	Metabolite	Spearman's r	p-value (Bonferroni)	Correlation's Direction
Bilophila	X3.dehydroshikimate	-0.866219	0.000268443	negative
Bilophila	glycerophosphoethanolamine	-0.853147	0.000418118	negative
Butyricimonas	pyrraline	-0.93007	1.17022e-05	negative
Butyricimonas	N.oleoyl.sphingosine..d18.1.18.1..	-0.866219	0.000268443	negative
Coprococcus_3	D.urobilin	-0.886261	0.000123491	negative
Dorea	histidine	-0.887346	0.000117937	negative
Eggerthella	taurine	-0.906392	4.8286e-05	negative
Intestinibacter	N.stearoyl.sphinganine..d18.0.18.0..	-0.880304	0.000157757	negative
Lachnoclostridium	isohyodeoxycholate	-0.870137	0.000232967	negative
Oscillibacter	kynurenate	-0.925413	1.60246e-05	negative
Parasutterella	stearoyl.ethanolamide	-0.868465	0.000247625	negative
Ruminococcaceae_NK4A214_group	trigonelline..N..methylnicotinate.	-0.859176	0.000342671	negative
Ruminococcaceae_NK4A214_group	X4.imidazoleacetate	-0.852134	0.000431967	negative
Ruminococcaceae_UCG.005	dimethylarginine..ADMA...SDMA.	-0.86515	0.000278812	negative
Ruminococcaceae_UCG.005	X2S.3R.dihydroxybutyrate	-0.86515	0.000278812	negative
UBA1819	X2..deoxycytidine	-0.886166	0.000123989	negative
Bacteroides	X3.aminoisobutyrate	0.854642	0.000398308	positive
Butyricimonas	beta.hydroxyisovaleroylcarnitine	0.916084	2.8428e-05	positive
Coprococcus_3	kynurenate	0.86413	0.000288996	positive
Coprococcus_3	X3.phenylpropionate..hydrocinnamate.	0.872024	0.000217238	positive
Dorea	X8.hydroxyguanine	0.915516	2.9375e-05	positive
Ruminiclostridium_9	X2.methyl.L.proline	0.881119	0.000152674	positive
Ruminococcaceae_NK4A214_group	N.acetylglutamate	0.852134	0.000431967	positive
Ruminococcaceae_NK4A214_group	X3.methyladipate	0.907801	4.48683e-05	positive
Ruminococcaceae_UCG.005	heptanoate..7.0.	0.861648	0.000315007	positive
Ruminococcus_1	mannitol.sorbitol	0.85216	0.00043161	positive
Ruminococcus_1	S.methylcysteine	0.868653	0.000245942	positive
Subdoligranulum	N.stearoyl.sphingosine..d18.1.18.0..	0.859176	0.000342671	positive
Subdoligranulum	N6.methyllysine	0.866219	0.000268443	positive
Subdoligranulum	N.oleoyl.sphingosine..d18.1.18.1..	0.879433	0.000163332	positive
Subdoligranulum	N.palmitoyl.sphinganine..d18.0.16.0.	0.929601	1.20906e-05	positive
Sutterella	sucralose	0.879433	0.000163332	positive
Sutterella	palmitoyl.ethanolamide	0.880304	0.000157757	positive
