# Supplementary material for: Gut microbial diversity and functional characterization in people with alcohol use disorder: A case-control study
Source: PLoS One. 2024 Jun 12;19(6):e0302195. doi: 10.1371/journal.pone.0302195 (PMC11168635; doi:10.1371/journal.pone.0302195)
Supplement: S4 Table — (XLSX) [file pone.0302195.s015.xlsx]

## Sheet: Sheet1
Pathway	Biochemical	K-W (H)	padj	P-value	P-value	P-value
				AB vs. CD	AB vs. HC	CD vs. HC
Lysine	Fructosyllysine	14.846	0.044	<0.001↑	0.001↑	0.644
Cysteine	cystine	15.365	0.044	0.002↑	<0.001↑	0.166
Polyamine	N-acetylputrescine	13.841	0.044	0.005↑	<0.001↑	0.749
Tryptophan	skatol	14.978	0.044	0.002↓	<0.001↓	0.546
	xanthurenate	13.641	0.044	0.004↓	<0.001↓	0.696
Urea cycle; Arginine and Proline	carboxymethylarginine	13.823	0.044	<0.001↑	0.006↑	0.166
Advanced Glycation End-product	N6-carboxymethyllysine	13.368	0.044	0.002↑	0.008↓	0.095
Ascorbate and Aldarate	oxalate (ethanedioate)	14.329	0.044	0.002↓	<0.001↓	0.546
Hemoglobin and Porphyrin	L-urobilin	13.832	0.044	<0.001↓	0.008↓	0.127
TCA Cycle	aconitate [cis or trans]	13.922	0.044	0.004↑	0.41	<0.001↓
Androgenic Steroids	androstenediol (3beta,17beta) disulfate (2)	12.999	0.046	0.006↓	<0.001↓	0.804
Ceramides	N-palmitoyl-sphingadienine	13.23	0.045	0.003↑	0.001↑	0.859
	N-palmitoyl-sphinganine	13.46	0.044	0.002↑	0.004↑	0.127
	N-palmitoyl-sphingosine	12.715	0.05	0.002↑	0.003↑	0.749
Fatty Acid Metabolism	2-hydroxybehenate	13.598	0.044	<0.001↓	0.009↓	0.127
	3-hydroxypalmitoylcarnitine	14.066	0.044	0.307	<0.001↑	0.014↑
	glutarate (C5-DC)	12.862	0.048	0.001↓	0.005↓	0.456
	oleoylcarnitine (C18:1)	13.78	0.044	0.206	0.002↑	0.004↑
	palmitoylcarnitine (C16)	15.042	0.044	0.008↑	<0.001↑	0.214
Galactosyl Glycerolipids	1-linoleoyl-galactosylglycerol (18:2*)	13.352	0.044	0.001↓	0.003↓	0.456
Hexosylceramides (HCER)	glycosyl ceramide	14.637	0.044	0.002↑	<0.001↑	0.546
	glycosyl-N-(2-hydroxynervonoyl-sphingosine *)	15.926	0.044	<0.001↑	0.002↑	0.214
	glycosyl-N-palmitoyl-sphingosine	17.637	0.044	<0.001↑	<0.001↑	0.644
	glycosyl-N-stearoyl-sphingosine	15.453	0.044	<0.001↑	<0.001↑	0.859
Lactosylceramides (LCER)	lactosyl-N-arachidoyl-sphingosine	16.969	0.044	<0.001↑	<0.001↑	0.594
	lactosyl-N-behenoyl-sphingosine	15.249	0.044	0.001↑	<0.001↑	0.644
	lactosyl-N-nervonoyl-sphingosine	16.496	0.044	0.002↑	<0.001↑	0.127
	lactosyl-N-palmitoyl-sphingosine	17.548	0.044	<0.001↑	<0.001↑	0.859
	lactosyl-N-stearoyl-sphingosine	13.523	0.044	0.004↑	<0.001↑	0.859
Progestin Steroids	5alpha-pregnan-3beta,20alpha-diol monosulfate	12.996	0.046	0.002↓	0.011↓	0.06
Sphingolipid Synthesis	phytosphingosine	14.44	0.044	<0.001↑	0.156	0.006↓
Chemical	4-acetamidobenzoate	13.101	0.046	0.001↓	0.005↓	0.337
Xanthine Metabolism	1-methylxanthine	13.695	0.044	0.348↑	<0.001↑	0.008↑
