# Supplementary material for: Gut microbial diversity and functional characterization in people with alcohol use disorder: A case-control study
Source: PLoS One. 2024 Jun 12;19(6):e0302195. doi: 10.1371/journal.pone.0302195 (PMC11168635; doi:10.1371/journal.pone.0302195)
Supplement: S5 Table — (XLSX) [file pone.0302195.s016.xlsx]

## Sheet: DietaryTable_for_paper
Analysis Columns	AB Mean	AB Std Dev	CD Mean	CD Std Dev	HC Mean	HC Std Dev	ChiSquare	DF	Prob>ChiSq
Mean(% Calories from Alcohol)	0.0116848	0.017715	14.4444	11.0194	1.35088	2.30661	17.147	2	0.000189048
Mean(% Calories from Carbohydrate)	44.9842	7.49201	38.5646	6.04954	43.8178	7.83015	4.85215	2	0.088383
Mean(% Calories from Fat)	37.0603	5.03118	32.2775	5.29599	37.4945	6.21702	4.38609	2	0.111577
Mean(% Calories from Protein)	17.89	4.90942	14.8562	2.23641	17.3373	2.20917	4.8506	2	0.0884514
Mean(Alcohol (g))	0.0347043	0.0504983	57.4163	49.2763	4.31999	7.38915	17.5705	2	0.000152974
Mean(ALL COFFEE (svgs per day))	0.781952	1.73774	0.812642	1.07258	1.10055	1.34943	1.01765	2	0.601201
Mean(ALL DAIRY (svgs per day))	1.46057	0.92393	1.30627	0.24928	1.9077	1.0896	1.80222	2	0.406119
Mean(ALL TEA (svgs per day))	0.0697368	0.163409	0.146939	0.22728	0.15762	0.284394	0.713703	2	0.699876
Mean(ALL YOGURT (svgs per day))	0.138171	0.264745	0.0633172	0.135198	0.097047	0.165475	0.65773	2	0.71974
Mean(Energy (kcal))	1974.21	460.868	2439.55	679.855	2071.81	246.328	3.47009	2	0.176392
Mean(Total Carbohydrate (g))	224.524	61.0762	231.016	45.3558	230.204	45.1736	0.0592742	2	0.970798
Mean(Total Dietary Fiber (g))	15.9592	9.49591	19.2668	6.93498	18.6111	5.34409	2.75927	2	0.25167
Mean(Total Fat (g))	84.1341	23.5483	88.2468	27.6487	89.2469	20.8426	0.146304	2	0.92946
Mean(Total Protein (g))	86.2705	25.6452	88.8245	23.0252	87.2398	13.6035	0.179637	2	0.914097
